# Supplementary material for: FlowCell-enriched circulating tumor cells as a predictor of lung cancer metastasis
Source: Hum Cell. 2021 Feb 12;34(3):945–51. doi: 10.1007/s13577-021-00500-8 (PMC8057988; doi:10.1007/s13577-021-00500-8)
Supplement: Supplementary file 1 — Supplementary file1 (XLSX 31 KB) [file 13577_2021_500_MOESM1_ESM.xlsx]

## Sheet: Sheet1
Sample No.	CTC(Epithelial)	CTC(Mesenchymal)	CTC(Mixed)	CTC(Sum)	Type	Stages	CEA	CA125	CYFRA21-1	SCC	Distal MS (1 NO, 2 YES)	lymph node MS (1 NO, 2 YES)	epithelial/mesenchymal
1	1	32	1	34	adenocarcinoma	1					1	1	0.03125
2	1	31	1	33	adenocarcinoma	1					1	1	0.0322581
3	4	46	3	53	adenocarcinoma	4					1	1	0.0869565
4	5	50	1	56	adenocarcinoma	1					1	1	0.1
5	9	81	1	91	adenocarcinoma	1					1	1	0.111111
6	2	16	7	25	adenocarcinoma	1	2.19	8.3	3.6	0.4	1	1	0.125
7	18	120	18	156	adenocarcinoma	1	2.01	71.4	0.95	0.5	1	1	0.15
8	5	32	2	39	adenocarcinoma	1					1	1	0.15625
9	6	38	4	48	adenocarcinoma	4	1.45	72.2	2.43	1.4	2	1	0.157895
10	15	84	10	109	squamous	2	2.78	8.2	6.47	1.7	1	1	0.178571
11	14	77	4	95	adenocarcinoma	1					1	1	0.181818
12	3	16	3	22	adenocarcinoma	1					1	1	0.1875
13	8	41	15	64	adenocarcinoma	1					1	1	0.195122
14	7	32	6	45	adenocarcinoma	1					1	1	0.21875
15	15	60	11	86	adenocarcinoma	1					1	1	0.25
16	3	12	12	27	adenocarcinoma	1					1	1	0.25
17	9	35	16	60	adenocarcinoma	1					1	1	0.257143
18	18	70	18	106	adenocarcinoma	1	3.78	16.6	2.36	0.4	1	1	0.257143
19	14	54	13	81	adenocarcinoma								0.259259
20	3	11	8	32	adenocarcinoma	1	1.24	18.8	1.3	0.5	1	1	0.272727
21	11	38	9	58	adenocarcinoma						1	1	0.289474
22	23	79	22	124	adenocarcinoma	4	2.11	150.9	2.43	1	2	1	0.291139
23	19	64	25	108	adenocarcinoma	1					1	1	0.296875
24	14	47	33	94	adenocarcinoma	1					1	1	0.297872
25	6	20	6	32	adenocarcinoma	1					1	1	0.3
26	15	49	1	79	adenocarcinoma	1	3.06	10			1	1	0.306122
27	8	26	11	45	adenocarcinoma	1					1	1	0.307692
28	4	12	1	17	Benign	1	1.68	14.2	1.74	0.8	1	1	0.333333
29	3	9	2	14	adenocarcinoma	1					1	1	0.333333
30	14	42	14	70	adenocarcinoma	1	1.19	8.6	3.92	0.7	1	1	0.333333
31	25	73	5	103	adenocarcinoma	1					1	1	0.342466
32	12	35	35	82	squamous	1					1	1	0.342857
33	11	32	6	49	adenocarcinoma	4					2	1	0.34375
34	14	38	32	84	adenocarcinoma	3	8.56	127.9	2.88	0.9	1	2	0.368421
35	10	27	8	45	adenocarcinoma	1	0.94	9	1.89	0.5	1	1	0.37037
36	5	13	8	26	adenocarcinoma	4					2	1	0.384615
37	7	18	5	30	adenocarcinoma	1					1	1	0.388889
38	12	30	12	54	adenocarcinoma	2					1	1	0.4
39	2	5	5	12	benign	1					1	1	0.4
40	11	27	10	48	adenocarcinoma	1					1		0.407407
41	19	46	18	83	adenocarcinoma	1					1	1	0.413043
42	10	24	9	43	adenocarcinoma	1	2.18	73.9	0.84		1	1	0.416667
43	5	12	6	23	adenocarcinoma	1					1	1	0.416667
44	34	81	23	138	adenocarcinoma	1	0.8	11.4	3.58	0.3	1	1	0.419753
45	6	14	14	34	adenocarcinoma								0.428571
46	3	7	7	17	adenocarcinoma	1	2.53	36.7	1.75	0.7	1	1	0.428571
47	3	7	7	17	adenocarcinoma	1					1	1	0.428571
48	18	42	16	76	adenocarcinoma	2					1	1	0.428571
49	7	16	22	55	adenocarcinoma	1					1	1	0.4375
50	19	43	21	83	adenocarcinoma	1					1	1	0.44186
51	6	13	9	28	adenocarcinoma	1	0.6	16	1.53	0.4	1	1	0.461538
52	7	15	6	28	adenocarcinoma	4					2	1	0.466667
53	30	64	10	104	adenocarcinoma	1					1	1	0.46875
54	6	12	3	21	adenocarcinoma	4					2	1	0.5
55	6	12	12	30	adenocarcinoma	1					1	1	0.5
56	35	70	16	121	adenocarcinoma	1	7.53	19.7	7.3	1	1	1	0.5
57	7	14	5	26	adenocarcinoma	3					1	2	0.5
58	2	4	1	7	benign	4	2.99	14.6	1.46	1.9	2	1	0.5
59	11	22	23	56	adenocarcinoma	1					1	1	0.5
60	7	14	15	36	adenocarcinoma	1					1	1	0.5
61	24	47	9	80	adenocarcinoma	1	2.74	10.1	1	0.7	1	1	0.510638
62	25	48	19	92	squamous								0.520833
63	20	37	16	73	adenocarcinoma	1	1.25	9.9	2.74	0.8	1	1	0.540541
64	6	11	20	37	benign	1					1	1	0.545455
65	29	53	22	104	adenocarcinoma	4	2.49	138.8	1.24	0.5	2	2	0.54717
66	25	45	10	80	adenocarcinoma	1					1	1	0.555556
67	5	9	16	30	adenocarcinoma	1					1	1	0.555556
68	5	9	4	18	adenocarcinoma	1					1	1	0.555556
69	15	27	14	56	squamous	2	2.06	32.9	1.57	0.9	1	1	0.555556
70	24	43	23	90	adenocarcinoma								0.55814
71	37	64	21	122	squamous								0.578125
72	21	36	28	85	adenocarcinoma	1					1	1	0.583333
73	27	46	27	100	adenocarcinoma	4					1	1	0.586957
74	22	37	8	67	adenocarcinoma	1					1	1	0.594595
75	3	5	8	16	adenocarcinoma	1					1	1	0.6
76	15	25	4	44	adenocarcinoma	1	1.62	8.8	1.04	0.5	1	1	0.6
77	28	46	16	90	adenocarcinoma	1					1	1	0.608696
78	16	26	15	57	adenocarcinoma	1					2	2	0.615385
79	8	13	5	26	adenocarcinoma	1	3.84	7	1.39	0.7	1	1	0.615385
80	15	24	14	53	adenocarcinoma	4	1.29	12.6	1.38	0.3	2	1	0.625
81	17	27	9	53	adenocarcinoma	1	2.58	12.8	3.3	0.8	1	1	0.62963
82	11	17	10	38	adenocarcinoma	1	3.75	10.9	1.13	1	1	1	0.647059
83	37	57	38	132	adenocarcinoma								0.649123
84	15	23	9	47	adenocarcinoma	1					1	1	0.652174
85	8	12	7	27	adenocarcinoma	1	10.36	48.4	14.12	0.5	1	1	0.666667
86	4	6	2	12	Benign	1	3.44	18.9	1.17	1.8	1	1	0.666667
87	4	6	3	13	Benign	1					1	1	0.666667
88	26	39	18	83	adenocarcinoma	1					1	1	0.666667
89	16	24	16	56	adenocarcinoma	1					1	1	0.666667
90	8	12	7	27	Benign	1	3.25	8.2			1	1	0.666667
91	15	21	14	50	adenocarcinoma	1					1	1	0.714286
92	33	46	13	92	squamous	4					2	2	0.717391
93	32	44	21	97	adenocarcinoma	1					1	1	0.727273
94	17	23	13	53	adenocarcinoma	1	4.73	35.8	2	0.5	1	1	0.73913
95	18	24	18	60	Squamous								0.75
96	21	28	16	65	adenocarcinoma	1	13.72	6.1	1.02	0.5	1	1	0.75
97	6	8	9	23	benign	1	1.45	12.5	1.49	0.6	1	1	0.75
98	32	42	21	95	adenocarcinoma	1	6.27	26.9	1.65	1.9	1	1	0.761905
99	24	31	11	66	adenocarcinoma	1					1	1	0.774194
100	24	31	3	58	adenocarcinoma	1					1	1	0.774194
101	11	14	9	34	Benign	1	2.09	16.1	1.22	0.7	1		0.785714
102	12	15	18	45	adenocarcinoma	1					1	1	0.8
103	13	16	5	34	adenocarcinoma	1	1.07	5.2	2.44	0.5	1	1	0.8125
104	14	17	14	45	Benign	1					1	1	0.823529
105	24	29	23	76	adenocarcinoma	1					1	1	0.827586
106	20	24	19	63	adenocarcinoma	1					1	1	0.833333
107	5	6	5	16	adenocarcinoma	4	1.07	8.6	1.76	0.8	2	1	0.833333
108	15	18	14	47	adenocarcinoma	1					1	1	0.833333
109	31	37	32	100	adenocarcinoma	4					2	1	0.837838
110	16	19	4	39	adenocarcinoma	1					1	1	0.842105
111	11	13	16	40	adenocarcinoma	1					1	1	0.846154
112	33	39	30	102	adenocarcinoma	1					1	1	0.846154
113	11	13	3	27	adenocarcinoma	1					1	1	0.846154
114	50	59	7	116	adenocarcinoma	1	3.42	8.3	1.31	0.7	1	1	0.847458
115	45	53	45	143	adenocarcinoma	1					1	1	0.849057
116	12	14	9	35	adenocarcinoma	1	3.85	6	0.97	0.5	1	1	0.857143
117	23	26	27	76	adenocarcinoma	1	1.68	12.2	1.06	0.8	1	1	0.884615
118	23	26	19	68	adenocarcinoma	1	1.16	16.2	3.31	6.4	1	1	0.884615
119	8	9	9	26	adenocarcinoma	1					1	1	0.888889
120	26	29	35	90	adenocarcinoma	1					1	1	0.896552
121	36	40	23	99	adenocarcinoma	1					1	1	0.9
122	28	31	27	86	adenocarcinoma	1					1	1	0.903226
123	30	33	21	84	adenocarcinoma	1					1	1	0.909091
124	37	40	36	113	adenocarcinoma	1	0.57	13.2	1.7	0.2	1	1	0.925
125	28	30	15	73	adenocarcinoma	1					1	1	0.933333
126	15	16	6	37	adenocarcinoma	1					1	1	0.9375
127	17	18	12	47	adenocarcinoma	1	1.94	8.7	2.14	0.5	1	1	0.944444
128	21	22	15	58	squamous	1					1	1	0.954545
129	22	23	5	50	adenocarcinoma	1	1.81	7.6	2.75	1.6	1	1	0.956522
130	24	25	20	69	adenocarcinoma	4	13.81	12.1	0.8	0.7	2	2	0.96
131	26	27	27	80	squamous								0.962963
132	37	38	35	110	adenocarcinoma	1					1	1	0.973684
133	15	15	6	36	benign	1	2.13	36.1	1.65	0.6	1	1	1
134	8	8	10	26	adenocarcinoma	1	1.77	25.7	1.38	0.4	1	1	1
135	18	18	17	53	adenocarcinoma	1					1	1	1
136	8	8	8	24	adenocarcinoma	1					1	1	1
137	22	22	1	45	adenocarcinoma	1					1	1	1
138	12	12	11	35	adenocarcinoma	4					2	2	1
139	6	6	1	13	Benign	1					1	1	1
140	7	7	6	20	Benign	1	3.98	19.5	3.77	2	1	1	1
141	38	38	36	112	Squamous								1
142	25	24	24	73	adenocarcinoma	1					1	1	1.04167
143	21	20	5	46	adenocarcinoma	4					2	1	1.05
144	40	38	24	102	adenocarcinoma	1					1	1	1.05263
145	16	15	12	43	adenocarcinoma	4					2	1	1.06667
146	13	12	2	27	adenocarcinoma	4	1.51	10.8	1.83	1.6	2	2	1.08333
147	12	11	5	28	benign	1	3.41	11	0.76	0.9	1	1	1.09091
148	36	33	32	101	adenocarcinoma	1					1		1.09091
149	10	9	13	32	adenocarcinoma	1	8.35	28.5	1.01	2.9	1	1	1.11111
150	10	9	11	30	benign	1	2.6	10.9	1.07	1.2	1	1	1.11111
151	10	9	1	20	benign	1	1.48	170.1	1.47	0.7	1	1	1.11111
152	9	8	11	28	adenocarcinoma	4	3.94	12.7	2.08	0.2	2	1	1.125
153	9	8	3	20	adenocarcinoma								1.125
154	42	37	3	82	adenocarcinoma	1	2.15	10	1.08	0.7	1	1	1.13514
155	16	14	19	49	adenocarcinoma	4					2	1	1.14286
156	7	6	5	18	adenocarcinoma	1	2.58	8.2	1.79	0.7	1	1	1.16667
157	7	6	5	18	Benign	1					1		1.16667
158	7	6	8	21	adenocarcinoma	1					1	1	1.16667
159	20	17	17	54	squamous								1.17647
160	31	26	8	65	adenocarcinoma	4	2.44	69	2.44	0.4	2	1	1.19231
161	18	15	17	50	adenocarcinoma	4	4.41	9.7	1.02	1	2	1	1.2
162	47	39	11	97	adenocarcinoma	1	4.86	7.7	2.82	0.5	1	1	1.20513
163	29	24	14	67	adenocarcinoma	1	1.06	22.3	0.81	0.7	1	1	1.20833
164	5	4	9	18	adenocarcinoma	1					1	1	1.25
165	30	24	17	71	adenocarcinoma	4	1.85	10.9	3	0.9	1	1	1.25
166	38	30	27	95	adenocarcinoma	4	0.88	9.7	1.87	0.8	1	1	1.26667
167	28	22	20	70	adenocarcinoma	1					1	1	1.27273
168	23	18	26	67	squamous	4	3.54	16.3	4.62	1.6	2	2	1.27778
169	9	7	11	27	adenocarcinoma	1					1	1	1.28571
170	9	7	1	17	benign	1					1	1	1.28571
171	27	21	8	56	adenocarcinoma	4					2	2	1.28571
172	56	43	19	118	Squamous	4					2	2	1.30233
173	17	13	10	40	adenocarcinoma	1					1	1	1.30769
174	29	22	24	75	squamous	4	1.3	18.6	0.67	0.3	1	2	1.31818
175	16	12	13	41	adenocarcinoma	4					2	1	1.33333
176	55	41	29	125	adenocarcinoma	1					1	1	1.34146
177	15	11	21	47	adenocarcinoma	1					1	1	1.36364
178	29	21	45	95	adenocarcinoma	1					1	1	1.38095
179	14	10	6	30	adenocarcinoma	1					1	1	1.4
180	14	10	10	34	adenocarcinoma	3					1	2	1.4
181	17	12	9	38	adenocarcinoma	1	1.22	16.8	1.89	0.5	1	1	1.41667
182	17	12	4	33	adenocarcinoma								1.41667
183	10	7	3	20	benign	1					1	1	1.42857
184	13	9	8	30	adenocarcinoma								1.44444
185	26	18	29	73	adenocarcinoma	1					1	1	1.44444
186	12	8	6	26	adenocarcinoma	1	1.86	15.4	0.7	0.5	1	1	1.5
187	9	6	30	45	adenocarcinoma	1					1	1	1.5
188	30	20	10	60	adenocarcinoma	3	9.28	189.4	2.52	0.8	1	2	1.5
189	29	19	9	57	adenocarcinoma	1	4.59	17	1.4	0.8	1	1	1.52632
190	20	13	25	58	squamous								1.53846
191	14	9	9	32	adenocarcinoma	1					1	1	1.55556
192	8	5	6	19	Benign	4					2	1	1.6
193	8	5	10	23	adenocarcinoma	1					1	1	1.6
194	13	8	16	37	adenocarcinoma	1	1.81	19.1	0.77	0.9	1	1	1.625
195	26	16	9	51	adenocarcinoma	1					1	1	1.625
196	10	6	4	20	adenocarcinoma	1	1.19	7	1.39	0.8	1	1	1.66667
197	25	15	33	73	adenocarcinoma	1	5.65	15.8	1.32	0.7	1	1	1.66667
198	35	21	26	82	adenocarcinoma								1.66667
199	83	49	1	133	adenocarcinoma								1.69388
200	52	30	27	109	adenocarcinoma	1					1	1	1.73333
201	26	15	6	47	adenocarcinoma	1					1	1	1.73333
202	7	4	4	15	adenocarcinoma	1					1	1	1.75
203	7	4	11	22	adenocarcinoma	1					1	1	1.75
204	37	21	14	72	squamous								1.7619
205	66	37	9	112	adenocarcinoma	4					2	2	1.78378
206	18	10	11	39	adenocarcinoma	1					1	1	1.8
207	9	5	11	25	adenocarcinoma	1					1	1	1.8
208	56	31	26	113	adenocarcinoma	1					1	1	1.80645
209	29	16	13	58	adenocarcinoma	1					1	1	1.8125
210	42	23	23	88	adenocarcinoma	4	4.56	38.7	1.41	0.8	2	1	1.82609
211	39	21	13	73	adenocarcinoma	1					1	1	1.85714
212	19	10	9	38	adenocarcinoma	1					1	1	1.9
213	19	10	21	50	adenocarcinoma	1	4.11	15.1	0.78	0.9	1	1	1.9
214	71	37	2	110	adenocarcinoma	4	4.72	65.5	1.81	0.8	2	1	1.91892
215	32	16	32	80	adenocarcinoma	4	1.32	37.7	2.79	0.5	2	1	2
216	10	5	3	18	adenocarcinoma	1					1	1	2
217	10	5	0	15	adenocarcinoma	1	3.87	9.1	1.13	0.8	1	1	2
218	49	24	13	86	adenocarcinoma	4					2	2	2.04167
219	23	11	11	45	adenocarcinoma	1					1	1	2.09091
220	13	6	15	34	adenocarcinoma	4					2	1	2.16667
221	13	6	5	24	adenocarcinoma	1	0.96	10.2	1.92	1.7	1	1	2.16667
222	35	16	5	56	adenocarcinoma	1	3.42	17.1	3.13	1.4	1	1	2.1875
223	9	4	4	17	adenocarcinoma	1					1	1	2.25
224	35	15	23	73	adenocarcinoma	1					1	1	2.33333
225	26	11	9	46	adenocarcinoma	4					2	2	2.36364
226	24	10	13	47	adenocarcinoma	1	1.84	14.4	1.93	0.7	1	1	2.4
227	12	5	8	25	adenocarcinoma	1					1	1	2.4
228	27	11	22	60	adenocarcinoma	1					1	1	2.45455
229	57	23	2	82	adenocarcinoma	1					1	1	2.47826
230	10	4	3	17	benign	1	2.18	9.9	2.47	0.6	1	1	2.5
231	5	2	7	14	adenocarcinoma	3	0.88	37.9	0.92	0.5	1	2	2.5
232	33	13	12	58	adenocarcinoma								2.53846
233	41	16	22	79	adenocarcinoma	4					2	1	2.5625
234	36	14	19	69	adenocarcinoma	1					1	1	2.57143
235	13	5	5	23	adenocarcinoma	1	2.33	88.7	1.52	0.3	1	1	2.6
236	45	17	18	80	adenocarcinoma	1					1	1	2.64706
237	43	16	15	74	adenocarcinoma	2					1	1	2.6875
238	11	4	3	18	adenocarcinoma	1					1	1	2.75
239	45	16	18	79	adenocarcinoma	1	0.81	62.6	1.42	0.8	1	1	2.8125
240	17	6	7	30	adenocarcinoma	1					1	1	2.83333
241	26	9	8	43	adenocarcinoma	1					1	1	2.88889
242	29	10	9	48	adenocarcinoma	1					1	1	2.9
243	38	13	6	57	adenocarcinoma	1					1	1	2.92308
244	48	16	11	75	adenocarcinoma	1					1	1	3
245	9	3	9	21	adenocarcinoma	3	14.72	20.5	4.17	2.1	1	1	3
246	70	23	18	111	adenocarcinoma	1					1	1	3.04348
247	46	15	24	85	squamous								3.06667
248	28	9	6	43	adenocarcinoma	1					1	1	3.11111
249	16	5	9	30	benign	1	4.62	30.9	1.53	0.8	1	1	3.2
250	13	4	2	19	benign	1	1.8	9.1	1.78	0.5	1	1	3.25
251	10	3	2	15	adenocarcinoma	1	3.12	8.9	3.1	0.9	1	1	3.33333
252	47	14	6	67	Squamous								3.35714
253	17	5	7	32	adenocarcinoma	1	5.23	11.5	3.42	1.6	1	1	3.4
254	17	5	5	27	adenocarcinoma	1					1	1	3.4
255	31	9	12	52	adenocarcinoma	1					1	1	3.44444
256	49	14	13	76	adenocarcinoma	1	0.81	44.8	2.63	0.8	1	1	3.5
257	21	6	12	39	adenocarcinoma	4	6.19	12.3	8.49	1.1	2	2	3.5
258	18	5	10	33	adenocarcinoma	4	1.5	11		2	2	2	3.6
259	37	10	13	60	adenocarcinoma	1					1	1	3.7
260	26	7	5	38	Benign	1	1.48	7.7	1.76	0.9	1	1	3.71429
261	15	4	7	26	adenocarcinoma	4					2	2	3.75
262	76	20	1	97	adenocarcinoma	2					1	1	3.8
263	16	4	6	26	adenocarcinoma	1					1	1	4
264	16	4	4	24	adenocarcinoma	1					1	1	4
265	87	21	6	114	adenocarcinoma	1					1	1	4.14286
266	59	14	14	87	adenocarcinoma	1					1	1	4.21429
267	13	3	12	28	adenocarcinoma	4					2	1	4.33333
268	18	4	4	26	adenocarcinoma	1					1	1	4.5
269	38	8	6	52	adenocarcinoma	4					2	2	4.75
270	24	5	15	44	adenocarcinoma	1	1.94	6	1.17	1.5	1	1	4.8
271	68	14	12	94	adenocarcinoma	1					1	1	4.85714
272	44	9	4	57	adenocarcinoma	1	2.17	6.3	2.89	1	1	1	4.88889
273	20	4	6	30	benign	1					1	1	5
274	10	2	8	20	adenocarcinoma	1					1	1	5
275	20	4	21	45	adenocarcinoma	1	4.83	7.8	3.88	0.5	1	1	5
276	20	4	6	30	adenocarcinoma	1					1	1	5
277	21	4	11	56	adenocarcinoma	1	1.8	17.8	1.44	0.6	1	1	5.25
278	11	2	3	16	Benign	1					1	1	5.5
279	11	2	2	15	adenocarcinoma	1					1	1	5.5
280	11	2	5	18	adenocarcinoma	1					1	1	5.5
281	23	4	5	32	adenocarcinoma								5.75
282	29	5	4	38	adenocarcinoma	1					1	1	5.8
283	29	5	10	44	adenocarcinoma	1					1	1	5.8
284	25	4	6	35	adenocarcinoma	3					1	2	6.25
285	47	7	10	64	adenocarcinoma	1					1	1	6.71429
286	48	7	7	62	adenocarcinoma	1					1	1	6.85714
287	14	2	5	21	benign	1					1	1	7
288	51	7	13	71	adenocarcinoma	1	1.63	22.2	1.47	0.5	1	1	7.28571
289	45	6	4	55	adenocarcinoma	1	2.04	137.8	1.2	0.7	1	1	7.5
290	8	1	2	11	benign								8
291	65	8	1	74	squamous	4	2.49	68.5	2.54	0.5	2	1	8.125
292	61	7	7	75	adenocarcinoma	1					1	1	8.71429
293	36	4	5	45	adenocarcinoma	1	1.01	9.3	1.9	0.7	1	1	9
294	29	3	7	39	adenocarcinoma	1	3.13	18.1	1.43	1.1	1	1	9.66667
295	10	1	7	18	adenocarcinoma	1					1	1	10
296	50	5	5	60	adenocarcinoma	4	0.64	80.5	4.12	0.6	2	1	10
297	52	5	10	67	adenocarcinoma	1	3.48	5.9	1.07	1.1	1	1	10.4
298	21	2	3	26	adenocarcinoma	1					1	1	10.5
299	11	1	3	15	adenocarcinoma	1					1	1	11
300	12	1	2	15	adenocarcinoma	1					1	1	12
301	14	1	3	18	adenocarcinoma	1					1	1	14
302	14	1	15	30	adenocarcinoma	1	27.39	20.7	1.6	0.5	1	1	14
